# Supplementary material for: The role of forest structure and composition in driving the distribution of bats in Mediterranean regions
Source: Sci Rep. 2022 Feb 25;12:3224. doi: 10.1038/s41598-022-07229-w (PMC8881505; doi:10.1038/s41598-022-07229-w)
Supplement: Supplementary file 2 — Supplementary Information 2. [file 41598_2022_7229_MOESM2_ESM.xlsx]

## Sheet: OR Bbar
UOR_ID	Long	Lat	Bbar
UOR34	-2.87917	37.949	1
UOR35	-2.90254	37.9386	1
UOR50	-2.84299	37.3889	1
UOR26	-2.57013	38.3235	1
UOR30	-2.89872	38.0796	1
UOR36	-2.96107	37.7885	1
UOR33	-2.88587	37.9623	1
UOR19	-2.89071	37.9474	1
UOR4	-2.57528	37.9737	1
UOR41	-2.89389	37.8979	1
UOR12	-2.55733	38.3036	1
UOR27	-2.57885	38.3711	1
UOR28	-2.62807	38.2384	1
UOR31	-2.94211	37.9088	1
UOR40	-3.00524	37.8725	1
UOR48	-3.53828	37.1591	1

## Sheet: OR Nleis Nlas
UOR_ID	Long	Lat	Nlas	Nlei
UOR74	-5.52013	36.5056	1	1
UOR73	-5.60343	36.5358	1	1
UOR70	-5.58736	36.5303	1	1
UOR71	-5.54658	36.5612	1	1
UOR46	-6.632	37.879	1	1
UOR72	-5.50656	36.5524	1	1
UOR29	-5.04369	36.6926	1	1
UOR24	-5.76145	36.4282	1	1
UOR6	-5.50438	36.296	1	1
UOR60	-2.90949	37.9228	1	1
UOR4	-5.52664	36.3002	1	1
UOR16	-6.07925	36.5384	1	1
UOR78	-5.55228	36.5054	1	1
UOR14	-5.99824	36.5748	1	1
UOR37	-5.62418	36.3455	1	1
UOR1	-5.44117	36.314	1	1
UOR64	-2.56902	38.3179	1	1
UOR18	-5.7764	36.4035	1	1
UOR19	-5.77734	36.1907	1	1
UOR33	-5.56465	36.6408	1	1
UOR34	-5.59338	36.6117	1	1
UOR36	-5.49856	36.3441	1	1
UOR12	-6.4437	36.9897	1	0
UOR10	-5.52487	36.3176	1	0
UOR9	-5.51904	36.3132	1	0
UOR5	-5.50052	36.3066	1	0
UOR66	-6.36905	36.8369	1	0
UOR3	-5.50143	36.2802	1	0
UOR63	-2.77838	38.2547	1	0
UOR59	-2.89872	38.0796	1	0
UOR8	-5.52203	36.3304	1	0
UOR11	-5.49694	36.2658	1	0
UOR7	-5.51655	36.2807	1	0
UOR55	-2.57885	38.3711	1	0
UOR2	-5.44554	36.3329	1	0
UOR56	-2.61568	38.2395	1	0
UOR58	-2.55237	38.2481	1	0
UOR65	-2.59097	38.3034	1	0
UOR20	-5.95149	36.3252	1	0
UOR21	-5.81437	36.1461	1	0
UOR22	-5.65988	36.1656	1	0
UOR35	-5.43349	36.2884	1	0
UOR38	-6.38095	37.239	1	0
UOR39	-4.09519	36.9176	1	0
UOR40	-3.81193	36.9243	1	0
UOR57	-2.56987	38.23	1	0
UOR62	-2.97503	37.8533	1	0
UOR68	-6.38523	36.8544	1	0
UOR31	-5.28847	36.7577	0	1
UOR52	-6.66651	37.9122	0	1
UOR30	-5.25836	36.5489	0	1
UOR47	-6.51445	37.8789	0	1
UOR79	-5.41148	36.7827	0	1
UOR53	-6.67246	37.8948	0	1
UOR28	-5.1533	36.6198	0	1
UOR49	-6.71956	37.907	0	1
UOR42	-6.64248	37.9213	0	1
UOR44	-6.37502	38.0381	0	1
UOR51	-6.70375	37.8644	0	1
UOR61	-2.88587	37.9623	0	1
UOR48	-6.57624	37.9064	0	1
UOR50	-6.88083	37.9967	0	1
UOR32	-5.37439	36.5944	0	1
UOR54	-6.62424	37.9504	0	1
UOR75	-5.64837	36.5212	0	1
UOR76	-5.4933	36.4663	0	1
UOR69	-6.16137	37.9558	0	1
UOR26	-4.96816	36.732	0	1
UOR25	-5.6567	36.0803	0	1
UOR27	-4.96169	36.773	0	1
UOR41	-6.40778	38.0453	0	1
UOR43	-6.74768	37.9904	0	1
UOR45	-6.80684	37.9214	0	1
UOR77	-5.62477	36.5566	0	1

## Sheet: OR rest of bat
UOR_ID	Long	Lat	Mbec	Mema	Mesc	Paus	Reur	Rhip
UOR247	-5.58737	36.5303	1	1	0	0	1	1
UOR327	-5.93012	37.9199	0	0	0	0	0	1
UOR324	-5.91574	38.0332	0	0	1	0	1	1
UOR331	-5.52969	38.0567	0	1	1	0	1	1
UOR459	-4.82573	38.0095	0	0	0	1	1	1
UOR269	-5.59463	36.6298	0	1	0	0	1	1
UOR716	-2.92901	37.9304	0	1	0	0	0	1
UOR66	-5.30852	37.8402	0	0	1	0	1	1
UOR254	-5.49672	36.5528	0	1	1	0	1	1
UOR308	-5.78633	37.8649	0	0	0	0	1	1
UOR297	-5.65113	36.1531	0	0	0	0	0	1
UOR387	-4.80306	36.934	0	0	0	0	0	1
UOR215	-6.08158	37.8814	0	1	1	0	1	1
UOR320	-5.53455	37.044	0	0	1	0	1	1
UOR227	-6.68118	37.621	0	0	0	0	1	1
UOR190	-6.89278	37.594	0	0	0	1	0	1
UOR325	-5.68866	37.9568	0	0	1	0	1	1
UOR307	-5.74388	37.8464	0	1	0	0	1	1
UOR438	-5.16124	37.9278	0	0	1	0	1	1
UOR660	-2.68559	37.8927	0	0	0	0	1	1
UOR274	-5.73774	36.6403	0	0	0	0	1	1
UOR288	-5.61918	36.295	0	0	0	0	0	1
UOR395	-4.65709	37.1718	0	1	1	0	1	1
UOR719	-2.92111	37.7338	1	0	0	1	1	1
UOR737	-2.71079	38.2154	0	1	1	1	1	1
UOR451	-4.41427	38.1513	0	1	1	0	1	1
UOR228	-6.67645	37.6344	0	0	1	1	1	1
UOR686	-2.75988	37.8676	0	0	1	0	1	1
UOR220	-6.64211	37.754	0	0	0	1	0	1
UOR263	-5.63486	36.6732	0	1	1	0	1	1
UOR337	-5.99714	37.9833	0	1	1	0	1	1
UOR682	-2.46212	37.2639	0	0	1	0	1	1
UOR361	-4.73362	36.9869	0	0	1	0	1	1
UOR216	-6.66805	37.8768	0	1	0	0	1	1
UOR318	-5.42263	37.7888	0	1	0	0	1	1
UOR515	-3.26557	37.2784	0	0	0	1	1	1
UOR512	-3.16355	37.1985	0	0	0	0	1	1
UOR648	-2.69948	37.7734	0	0	0	1	0	1
UOR237	-6.52742	37.4528	0	0	0	0	0	1
UOR259	-5.49771	36.5482	0	0	0	0	0	1
UOR745	-2.48923	38.1463	0	0	0	0	0	1
UOR456	-4.60778	38.0032	0	0	0	0	1	1
UOR426	-4.27615	37.5215	0	0	0	0	1	1
UOR592	-3.87053	37.6417	0	0	0	0	1	1
UOR578	-3.11309	37.1838	0	1	1	1	1	1
UOR681	-2.74279	37.3594	0	0	0	1	1	1
UOR200	-6.98328	37.6062	0	0	0	0	0	1
UOR240	-6.56913	37.1182	0	0	0	0	0	1
UOR573	-3.15072	37.2005	0	0	0	0	0	1
UOR434	-5.11999	37.8592	0	0	0	0	1	1
UOR509	-3.77116	37.3486	0	0	0	0	1	1
UOR538	-3.91554	37.3022	0	0	1	1	1	1
UOR470	-3.02529	37.0039	0	0	1	0	1	1
UOR450	-4.27883	38.1276	0	1	0	0	1	1
UOR322	-5.92019	37.8968	0	0	0	0	1	1
UOR665	-2.4863	37.329	0	0	1	0	1	1
UOR312	-5.62695	37.8964	0	0	0	0	1	1
UOR568	-3.28403	37.2472	0	0	1	0	1	1
UOR213	-6.48739	37.463	0	0	1	0	1	1
UOR373	-5.10673	36.9996	0	0	0	0	1	1
UOR596	-3.01869	37.7807	0	0	0	0	1	1
UOR691	-2.23136	37.685	0	0	1	0	1	1
UOR191	-6.89561	37.5979	0	0	0	0	0	1
UOR224	-6.45546	37.9164	0	0	0	0	0	1
UOR280	-5.4778	36.6195	0	0	0	0	0	1
UOR506	-3.42813	37.4417	0	0	0	0	0	1
UOR726	-2.91544	38.364	0	0	0	0	0	1
UOR293	-5.65374	36.5736	0	1	1	0	1	1
UOR439	-4.89523	37.9412	0	1	0	0	1	1
UOR268	-5.26982	36.6917	0	1	1	0	1	1
UOR452	-4.92145	38.6368	0	0	0	0	1	1
UOR233	-6.25591	37.7462	0	0	1	0	1	1
UOR537	-3.37724	37.3187	0	1	0	0	1	1
UOR502	-4.11241	37.0285	0	0	0	0	1	1
UOR181	-6.84849	37.6003	0	0	1	0	1	1
UOR214	-6.52374	37.4594	0	0	1	0	1	1
UOR264	-5.50055	36.5573	0	0	0	0	1	1
UOR444	-4.67155	38.041	0	0	0	0	1	1
UOR589	-3.50934	37.7012	0	0	0	0	1	1
UOR574	-3.50927	37.0726	0	0	0	0	1	1
UOR189	-6.82636	37.6193	0	0	0	1	0	1
UOR680	-2.92589	37.3205	0	1	0	1	0	1
UOR159	-2.57885	38.3711	1	1	1	0	0	1
UOR595	-3.58578	37.7711	0	0	1	0	0	1
UOR195	-7.05364	37.6601	0	0	0	0	0	1
UOR225	-6.68555	37.5787	0	0	0	0	0	1
UOR278	-5.57495	36.2499	0	0	0	0	0	1
UOR296	-5.5343	36.5234	0	0	0	0	0	1
UOR298	-5.31462	36.5713	0	0	0	0	0	1
UOR347	-5.31278	38.0634	0	0	0	0	0	1
UOR350	-5.31604	38.0717	0	0	0	0	0	1
UOR416	-5.23221	37.8561	0	0	0	0	0	1
UOR433	-5.26178	37.854	0	0	0	0	0	1
UOR443	-5.24554	38.1211	0	0	0	0	0	1
UOR475	-3.26717	36.9359	0	0	0	0	0	1
UOR529	-3.32452	37.2972	0	0	0	0	0	1
UOR545	-3.78856	37.468	0	0	0	0	0	1
UOR59	-3.41645	36.8814	0	0	0	0	0	1
UOR621	-3.72309	38.3295	0	0	0	0	0	1
UOR717	-2.94337	37.9468	0	0	0	0	0	1
UOR351	-5.2862	38.0364	0	1	0	0	1	1
UOR273	-5.41166	36.8814	0	1	0	0	1	1
UOR417	-5.14193	37.8886	0	1	0	0	1	1
UOR461	-4.09676	36.8833	0	0	1	0	1	1
UOR306	-5.76247	37.7054	0	0	1	0	1	1
UOR368	-5.04314	36.5094	0	1	0	0	1	1
UOR703	-2.36347	37.3263	0	0	0	1	1	1
UOR77	-2.88959	37.0217	0	1	0	0	1	1
UOR455	-4.55815	38.0475	0	1	0	0	1	1
UOR364	-4.50018	37.0338	0	0	0	0	1	1
UOR566	-3.57059	37.4061	0	0	1	1	1	1
UOR673	-2.90372	37.421	0	0	0	1	1	1
UOR314	-5.77073	37.8684	0	0	0	0	1	1
UOR692	-2.49275	37.3246	0	0	0	0	1	1
UOR675	-2.84737	37.3659	0	0	0	1	0	1
UOR679	-2.85726	37.3129	0	0	0	1	0	1
UOR384	-4.6249	36.6165	0	1	0	1	0	1
UOR664	-2.5335	37.2583	0	0	1	1	0	1
UOR453	-4.36182	38.1443	0	1	0	0	0	1
UOR193	-7.38257	37.5184	0	0	0	0	0	1
UOR223	-6.57457	37.5101	0	0	0	0	0	1
UOR229	-6.69114	37.6467	0	0	0	0	0	1
UOR230	-6.6589	37.634	0	0	0	0	0	1
UOR239	-6.6567	37.6119	0	0	0	0	0	1
UOR241	-6.72192	37.9348	0	0	0	0	0	1
UOR284	-5.72894	36.6414	0	0	0	0	0	1
UOR287	-5.60226	36.6189	0	0	0	0	0	1
UOR289	-5.61553	36.299	0	0	0	0	0	1
UOR290	-5.48983	36.7727	0	0	0	0	0	1
UOR328	-5.558	38.0829	0	0	0	0	0	1
UOR349	-5.32584	38.0548	0	0	0	0	0	1
UOR431	-4.85825	37.9073	0	0	0	0	0	1
UOR445	-4.62444	38.0297	0	0	0	0	0	1
UOR447	-4.98151	38.3308	0	0	0	0	0	1
UOR449	-4.92538	38.0861	0	0	0	0	0	1
UOR469	-3.25391	36.9314	0	0	0	0	0	1
UOR471	-3.33199	36.9191	0	0	0	0	0	1
UOR495	-3.12096	36.8677	0	0	0	0	0	1
UOR510	-3.73398	37.3905	0	0	0	0	0	1
UOR516	-3.1081	37.1864	0	0	0	0	0	1
UOR549	-3.41569	37.4419	0	0	0	0	0	1
UOR553	-3.53435	37.1723	0	0	0	0	0	1
UOR557	-3.26227	37.2428	0	0	0	0	0	1
UOR625	-3.17523	38.3494	0	0	0	0	0	1
UOR642	-2.96304	37.0038	0	0	0	0	0	1
UOR693	-2.24002	37.708	0	0	0	0	0	1
UOR694	-2.14702	37.7056	0	0	0	0	0	1
UOR715	-2.88808	37.8067	0	0	0	0	0	1
UOR731	-2.6085	38.0556	0	0	0	0	0	1
UOR735	-2.60531	38.3643	0	0	0	0	0	1
UOR746	-2.61645	38.21	0	0	0	0	0	1
UOR748	-2.53014	38.2039	0	0	0	0	0	1
UOR751	-2.44576	38.2419	0	0	0	0	0	1
UOR753	-2.55102	38.3048	0	0	0	0	0	1
UOR309	-5.43355	37.7886	0	0	0	0	1	1
UOR313	-5.778	37.7681	0	0	1	0	1	1
UOR369	-4.83432	36.8331	0	0	1	0	1	1
UOR488	-3.00481	37.0404	0	1	0	0	1	1
UOR341	-5.61875	37.9482	0	0	0	0	1	1
UOR463	-3.97614	36.8599	0	0	0	0	1	1
UOR334	-5.75998	37.9792	0	0	1	0	1	1
UOR613	-4.05597	38.1505	0	1	0	0	1	1
UOR615	-4.09704	38.0712	0	1	0	0	1	1
UOR271	-5.3687	36.5497	0	0	0	0	1	1
UOR301	-5.27517	36.4405	0	0	0	0	1	1
UOR624	-3.35142	38.3498	0	0	0	0	1	1
UOR714	-2.89392	37.7982	0	0	0	0	1	1
UOR503	-3.35141	36.9878	0	1	0	1	1	1
UOR326	-5.67051	37.9948	0	0	0	0	1	1
UOR483	-3.90735	36.9028	0	0	0	0	1	1
UOR598	-3.04873	37.7145	0	0	0	0	1	1
UOR661	-2.74907	37.908	0	0	0	0	1	1
UOR637	-2.92892	36.948	0	0	1	0	1	1
UOR357	-4.95833	36.6955	0	1	0	0	1	1
UOR222	-6.63831	37.8931	0	0	0	0	1	1
UOR231	-6.29336	37.7806	0	0	0	0	1	1
UOR234	-6.37749	37.7259	0	0	0	0	1	1
UOR352	-5.30827	38.0366	0	0	0	0	1	1
UOR507	-3.52137	37.3326	0	0	0	0	1	1
UOR544	-3.71466	37.4965	0	0	0	0	1	1
UOR554	-3.55274	37.1669	0	0	0	0	1	1
UOR614	-4.09552	38.1	0	0	0	0	1	1
UOR639	-2.82477	36.8431	0	0	0	0	1	1
UOR667	-2.56522	37.3311	0	0	0	0	1	1
UOR668	-2.55021	37.3455	0	0	0	0	1	1
UOR739	-2.64766	38.1178	0	0	0	0	1	1
UOR650	-2.8549	37.4211	0	0	0	1	0	1
UOR64	-3.40419	36.9596	0	0	1	1	0	1
UOR678	-2.78616	37.8571	0	0	0	1	0	1
UOR343	-5.61359	37.96	0	1	1	1	0	1
UOR446	-5.18694	38.2516	0	0	0	1	0	1
UOR580	-3.16885	37.1743	0	0	0	1	0	1
UOR587	-3.49683	37.1193	0	0	0	1	0	1
UOR708	-2.3216	37.2191	0	0	0	1	0	1
UOR563	-3.09049	37.157	0	0	1	0	0	1
UOR98	-4.91869	36.6005	0	1	1	0	0	1
UOR166	-2.90949	37.9228	1	0	1	0	0	1
UOR219	-6.59549	37.5585	0	0	1	0	0	1
UOR221	-6.40275	37.571	0	0	1	0	0	1
UOR330	-5.54442	38.066	0	0	1	0	0	1
UOR723	-2.5673	37.984	0	1	0	0	0	1
UOR754	-2.87263	38.0146	0	1	0	0	0	1
UOR71	-4.94832	37.9839	0	1	0	0	0	1
UOR755	-2.72774	38.1855	0	1	0	0	0	1
UOR112	-5.56805	36.5755	1	0	0	0	0	1
UOR120	-5.07403	38.7145	0	0	0	0	0	1
UOR121	-5.71737	37.923	0	0	0	0	0	1
UOR182	-6.83583	37.7843	0	0	0	0	0	1
UOR183	-7.13361	37.6054	0	0	0	0	0	1
UOR185	-7.12393	37.7514	0	0	0	0	0	1
UOR186	-6.84919	37.7152	0	0	0	0	0	1
UOR187	-6.87106	37.6526	0	0	0	0	0	1
UOR188	-6.90952	37.5865	0	0	0	0	0	1
UOR192	-6.90855	37.6654	0	0	0	0	0	1
UOR197	-7.43475	37.7006	0	0	0	0	0	1
UOR198	-7.42905	37.7022	0	0	0	0	0	1
UOR199	-7.282	37.6793	0	0	0	0	0	1
UOR201	-6.86657	37.6033	0	0	0	0	0	1
UOR202	-6.61273	37.9598	0	0	0	0	0	1
UOR204	-6.99477	37.9904	0	0	0	0	0	1
UOR206	-6.91246	38.0704	0	0	0	0	0	1
UOR218	-6.65315	37.7623	0	0	0	0	0	1
UOR226	-6.65069	37.6068	0	0	0	0	0	1
UOR243	-6.72388	37.9243	0	0	0	0	0	1
UOR248	-5.43363	37.0143	0	0	0	0	0	1
UOR250	-5.26813	36.4139	0	0	0	0	0	1
UOR265	-5.50884	36.5269	0	0	0	0	0	1
UOR279	-5.48287	36.2763	0	0	0	0	0	1
UOR282	-5.66678	36.6224	0	0	0	0	0	1
UOR283	-5.70763	36.6269	0	0	0	0	0	1
UOR286	-5.29431	36.8469	0	0	0	0	0	1
UOR291	-5.4005	36.537	0	0	0	0	0	1
UOR294	-5.73119	36.629	0	0	0	0	0	1
UOR295	-5.68306	36.5635	0	0	0	0	0	1
UOR315	-5.40249	37.7924	0	0	0	0	0	1
UOR316	-5.41826	37.7991	0	0	0	0	0	1
UOR317	-5.40116	37.7617	0	0	0	0	0	1
UOR319	-5.48663	37.7312	0	0	0	0	0	1
UOR321	-5.35083	37.1463	0	0	0	0	0	1
UOR329	-5.55417	38.0743	0	0	0	0	0	1
UOR333	-5.7583	37.9951	0	0	0	0	0	1
UOR342	-5.663	37.9382	0	0	0	0	0	1
UOR353	-4.89775	38.0543	0	0	0	0	0	1
UOR355	-5.16927	37.0133	0	0	0	0	0	1
UOR362	-4.72768	36.9831	0	0	0	0	0	1
UOR366	-5.03859	36.9512	0	0	0	0	0	1
UOR367	-4.95377	36.7161	0	0	0	0	0	1
UOR371	-5.17192	36.9604	0	0	0	0	0	1
UOR374	-4.88286	37.0115	0	0	0	0	0	1
UOR377	-4.97786	36.7386	0	0	0	0	0	1
UOR378	-4.89639	36.7047	0	0	0	0	0	1
UOR383	-4.51724	36.79	0	0	0	0	0	1
UOR393	-4.1428	37.035	0	0	0	0	0	1
UOR400	-4.40349	37.0844	0	0	0	0	0	1
UOR401	-4.43226	37.0529	0	0	0	0	0	1
UOR409	-4.13569	37.3301	0	0	0	0	0	1
UOR432	-5.1917	37.8568	0	0	0	0	0	1
UOR435	-4.75016	37.93	0	0	0	0	0	1
UOR440	-4.77667	37.944	0	0	0	0	0	1
UOR448	-4.79848	37.9752	0	0	0	0	0	1
UOR457	-5.21906	38.0109	0	0	0	0	0	1
UOR462	-4.10888	36.9018	0	0	0	0	0	1
UOR464	-4.10592	36.9223	0	0	0	0	0	1
UOR477	-3.5061	36.7807	0	0	0	0	0	1
UOR484	-3.94675	36.9266	0	0	0	0	0	1
UOR504	-3.49738	36.9526	0	0	0	0	0	1
UOR534	-3.71873	37.2527	0	0	0	0	0	1
UOR535	-3.71516	37.2362	0	0	0	0	0	1
UOR536	-3.42614	37.2938	0	0	0	0	0	1
UOR543	-3.12909	37.1597	0	0	0	0	0	1
UOR546	-3.72479	37.3861	0	0	0	0	0	1
UOR55	-3.13665	37.2967	0	0	0	0	0	1
UOR556	-3.60968	37.0491	0	0	0	0	0	1
UOR558	-3.46865	37.365	0	0	0	0	0	1
UOR562	-3.08427	37.1543	0	0	0	0	0	1
UOR564	-3.12344	37.1603	0	0	0	0	0	1
UOR565	-3.03502	37.1075	0	0	0	0	0	1
UOR571	-3.91138	37.2906	0	0	0	0	0	1
UOR575	-3.60256	37.0467	0	0	0	0	0	1
UOR576	-3.92116	37.2759	0	0	0	0	0	1
UOR577	-3.92749	37.2918	0	0	0	0	0	1
UOR582	-3.32486	37.273	0	0	0	0	0	1
UOR584	-3.52755	37.263	0	0	0	0	0	1
UOR585	-3.67553	37.6205	0	0	0	0	0	1
UOR586	-3.53994	37.1766	0	0	0	0	0	1
UOR590	-3.07096	37.8023	0	0	0	0	0	1
UOR599	-3.35559	37.7598	0	0	0	0	0	1
UOR602	-3.88162	37.5439	0	0	0	0	0	1
UOR606	-3.21727	37.7326	0	0	0	0	0	1
UOR607	-3.74281	37.6625	0	0	0	0	0	1
UOR608	-3.57021	38.1797	0	0	0	0	0	1
UOR620	-3.72066	38.3319	0	0	0	0	0	1
UOR628	-3.5259	38.3361	0	0	0	0	0	1
UOR63	-2.83303	36.8369	0	0	0	0	0	1
UOR643	-2.94616	37.0326	0	0	0	0	0	1
UOR644	-2.94848	36.9943	0	0	0	0	0	1
UOR65	-3.18934	37.1585	0	0	0	0	0	1
UOR656	-2.77687	37.439	0	0	0	0	0	1
UOR657	-2.57184	37.9249	0	0	0	0	0	1
UOR658	-2.70729	37.7828	0	0	0	0	0	1
UOR663	-2.44642	37.3356	0	0	0	0	0	1
UOR672	-2.81245	37.448	0	0	0	0	0	1
UOR687	-2.87616	37.3185	0	0	0	0	0	1
UOR695	-2.24133	37.6909	0	0	0	0	0	1
UOR702	-2.51621	37.2777	0	0	0	0	0	1
UOR705	-2.74206	37.2063	0	0	0	0	0	1
UOR713	-2.84259	37.8503	0	0	0	0	0	1
UOR718	-2.87158	37.8876	0	0	0	0	0	1
UOR722	-3.56712	37.169	0	0	0	0	0	1
UOR724	-2.51401	37.9654	0	0	0	0	0	1
UOR725	-2.90108	37.966	0	0	0	0	0	1
UOR730	-2.5519	38.0861	0	0	0	0	0	1
UOR732	-2.82093	38.0573	0	0	0	0	0	1
UOR734	-2.59258	38.3722	0	0	0	0	0	1
UOR736	-2.50033	38.3747	0	0	0	0	0	1
UOR740	-2.95289	38.0453	0	0	0	0	0	1
UOR741	-2.91315	38.3553	0	0	0	0	0	1
UOR743	-2.6153	38.4052	0	0	0	0	0	1
UOR747	-2.60154	38.2108	0	0	0	0	0	1
UOR749	-2.73763	38.3091	0	0	0	0	0	1
UOR750	-2.8668	38.0357	0	0	0	0	0	1
UOR752	-2.56021	38.1799	0	0	0	0	0	1
UOR458	-4.94504	38.0664	0	1	0	0	1	0
UOR399	-4.64333	37.1717	0	1	0	0	1	0
UOR311	-5.94045	37.8721	0	1	0	0	1	0
UOR305	-5.9423	37.8486	0	1	0	0	1	0
UOR335	-5.88819	37.9655	0	0	0	0	1	0
UOR430	-5.19385	37.8997	0	0	0	0	1	0
UOR262	-5.65978	36.5571	0	0	1	0	1	0
UOR249	-5.90503	36.3494	0	0	0	0	1	0
UOR744	-2.75876	38.335	0	1	0	0	1	0
UOR358	-4.92265	36.5315	0	0	1	0	1	0
UOR292	-5.31152	36.5165	0	1	0	0	1	0
UOR365	-4.25765	36.9624	0	1	0	0	1	0
UOR359	-4.89043	36.736	0	0	0	0	1	0
UOR541	-3.52083	37.0782	0	1	0	1	1	0
UOR635	-2.58405	36.9453	0	0	1	0	1	0
UOR375	-4.9609	36.5353	0	1	0	0	1	0
UOR386	-5.08611	36.7881	0	0	0	1	1	0
UOR465	-3.90236	36.8635	0	1	0	0	1	0
UOR180	-6.98079	37.8113	0	0	0	0	1	0
UOR184	-7.09002	37.5631	0	0	0	0	1	0
UOR212	-6.12025	37.5545	0	0	0	0	1	0
UOR354	-5.2386	36.7274	0	1	0	1	1	0
UOR208	-6.89202	38.0585	0	0	1	0	1	0
UOR338	-5.94765	37.9518	0	0	0	0	1	0
UOR382	-4.22822	36.8406	0	0	0	0	1	0
UOR442	-4.68777	38.2482	0	0	0	0	1	0
UOR518	-3.41186	37.1437	0	0	0	0	1	0
UOR627	-3.18277	38.3649	0	0	0	0	1	0
UOR519	-3.09042	37.3202	0	0	1	0	1	0
UOR425	-5.2081	37.9018	0	1	0	0	1	0
UOR270	-5.42665	36.6162	0	0	0	0	1	0
UOR612	-3.60511	38.2979	0	0	0	0	1	0
UOR653	-2.50469	37.2763	0	0	0	1	1	0
UOR302	-5.41148	36.7827	1	1	1	1	1	0
UOR124	-4.09519	36.9176	0	0	1	1	1	0
UOR618	-3.58284	38.1533	0	0	0	1	1	0
UOR640	-2.81281	36.852	0	0	0	1	1	0
UOR683	-2.77703	37.8022	0	0	0	1	1	0
UOR106	-5.39825	36.5656	0	0	1	0	1	0
UOR340	-5.45986	37.9538	0	0	1	0	1	0
UOR629	-4.0832	38.1125	0	1	0	0	1	0
UOR626	-4.06824	38.1454	0	1	0	0	1	0
UOR631	-4.07655	38.1192	0	1	0	0	1	0
UOR707	-2.74203	37.2153	0	1	0	0	1	0
UOR256	-5.52013	36.5056	1	0	0	0	1	0
UOR110	-5.59338	36.6117	0	0	0	0	1	0
UOR194	-6.97465	37.7318	0	0	0	0	1	0
UOR203	-6.73031	37.8916	0	0	0	0	1	0
UOR207	-6.93024	38.0945	0	0	0	0	1	0
UOR238	-6.69503	37.5832	0	0	0	0	1	0
UOR242	-6.07114	37.9254	0	0	0	0	1	0
UOR285	-5.6919	36.6309	0	0	0	0	1	0
UOR310	-5.99134	37.6626	0	0	0	0	1	0
UOR332	-5.67052	38.0798	0	0	0	0	1	0
UOR336	-5.9358	37.9637	0	0	0	0	1	0
UOR376	-4.80108	36.851	0	0	0	0	1	0
UOR460	-5.26866	37.9506	0	0	0	0	1	0
UOR493	-3.67268	36.8307	0	0	0	0	1	0
UOR497	-3.0044	37.0332	0	0	0	0	1	0
UOR500	-3.66235	36.8376	0	0	0	0	1	0
UOR505	-3.51566	37.3318	0	0	0	0	1	0
UOR550	-3.44355	37.1995	0	0	0	0	1	0
UOR61	-3.32835	37.2693	0	0	0	0	1	0
UOR622	-3.38462	38.3528	0	0	0	0	1	0
UOR645	-2.7327	36.9969	0	0	0	0	1	0
UOR685	-2.38771	37.4051	0	0	0	0	1	0
UOR168	-2.87917	37.949	1	1	1	1	0	0
UOR68	-2.57013	38.3235	1	0	1	1	0	0
UOR170	-2.96107	37.7885	1	1	1	1	0	0
UOR171	-2.96524	37.7951	1	0	1	1	0	0
UOR128	-2.55733	38.3036	1	0	1	1	0	0
UOR86	-2.88471	37.317	0	1	1	1	0	0
UOR674	-2.84299	37.3889	0	0	0	1	0	0
UOR162	-2.56987	38.23	1	0	1	1	0	0
UOR88	-2.81955	37.3182	0	0	0	1	0	0
UOR100	-5.04369	36.6926	0	0	1	1	0	0
UOR167	-2.88587	37.9623	1	1	1	1	0	0
UOR169	-2.90254	37.9386	1	1	1	1	0	0
UOR176	-3.00524	37.8725	1	1	1	1	0	0
UOR164	-2.89872	38.0796	1	0	1	1	0	0
UOR154	-6.66651	37.9122	1	1	0	1	0	0
UOR175	-2.56902	38.3179	1	0	1	1	0	0
UOR89	-2.47626	38.0362	1	1	1	1	0	0
UOR90	-2.57528	37.9737	0	0	1	1	0	0
UOR526	-3.13503	37.335	0	0	0	1	0	0
UOR392	-5.00019	36.683	0	0	1	1	0	0
UOR81	-3.42084	36.9612	0	0	0	1	0	0
UOR125	-3.99813	36.9297	0	0	1	1	0	0
UOR57	-3.42254	36.967	0	0	1	1	0	0
UOR96	-4.96816	36.732	0	0	1	1	0	0
UOR129	-2.57694	38.2882	1	0	0	1	0	0
UOR145	-6.80684	37.9214	0	0	0	1	0	0
UOR677	-2.83519	37.3794	0	0	0	1	0	0
UOR73	-2.87165	37.3697	0	0	0	1	0	0
UOR655	-2.89615	37.3665	0	0	1	1	0	0
UOR78	-2.5207	37.2445	0	0	1	1	0	0
UOR390	-5.05568	36.6836	0	1	1	1	0	0
UOR139	-2.89071	37.9474	0	0	1	1	0	0
UOR163	-2.55237	38.2481	0	0	1	1	0	0
UOR616	-3.72969	38.3412	0	0	0	1	0	0
UOR60	-2.84195	37.3973	0	0	1	1	0	0
UOR83	-3.4241	36.9541	0	1	1	1	0	0
UOR79	-2.4717	37.2946	0	0	1	1	0	0
UOR178	-2.89389	37.8979	1	0	1	1	0	0
UOR721	-2.96199	37.9031	1	1	1	1	0	0
UOR126	-3.98744	36.925	0	0	1	1	0	0
UOR174	-2.77838	38.2547	1	1	0	1	0	0
UOR76	-2.87562	37.1414	0	1	0	1	0	0
UOR155	-6.67246	37.8948	0	0	0	1	0	0
UOR158	-6.66057	37.8977	0	0	0	1	0	0
UOR235	-6.44901	37.8396	0	0	0	1	0	0
UOR245	-6.16137	37.9558	0	0	0	1	0	0
UOR53	-2.5485	37.978	0	0	0	1	0	0
UOR62	-2.50499	37.2687	0	0	0	1	0	0
UOR130	-3.03848	37.7825	1	0	1	1	0	0
UOR172	-2.91748	37.8062	1	0	1	1	0	0
UOR173	-2.97503	37.8533	1	1	1	1	0	0
UOR127	-2.57992	38.3216	1	1	1	1	0	0
UOR712	-2.94211	37.9088	1	0	1	1	0	0
UOR217	-5.76082	37.7547	0	0	1	1	0	0
UOR501	-3.45196	36.8132	0	0	1	1	0	0
UOR122	-5.61012	37.9529	0	1	0	1	0	0
UOR160	-2.61568	38.2395	0	1	0	1	0	0
UOR75	-3.4802	37.3007	0	1	0	1	0	0
UOR93	-2.67833	37.888	0	1	0	1	0	0
UOR91	-2.75352	37.8803	1	0	0	1	0	0
UOR137	-3.79058	36.8884	0	0	0	1	0	0
UOR140	-5.03462	36.6984	0	0	0	1	0	0
UOR150	-6.70323	37.9126	0	0	0	1	0	0
UOR156	-6.70224	37.8971	0	0	0	1	0	0
UOR244	-6.62489	37.9357	0	0	0	1	0	0
UOR491	-3.60836	36.9057	0	0	0	1	0	0
UOR513	-3.19818	37.3083	0	0	0	1	0	0
UOR524	-3.12643	37.326	0	0	0	1	0	0
UOR525	-3.12201	37.3143	0	0	0	1	0	0
UOR528	-3.24779	37.297	0	0	0	1	0	0
UOR530	-3.08121	37.1484	0	0	0	1	0	0
UOR532	-3.56126	37.0627	0	0	0	1	0	0
UOR539	-3.62429	37.0486	0	0	0	1	0	0
UOR542	-3.03336	37.176	0	0	0	1	0	0
UOR552	-3.49246	37.1613	0	0	0	1	0	0
UOR570	-3.43241	37.1229	0	0	0	1	0	0
UOR632	-2.79819	36.919	0	0	0	1	0	0
UOR647	-2.98433	37.3283	0	0	0	1	0	0
UOR649	-2.85163	37.374	0	0	0	1	0	0
UOR651	-2.85612	37.3771	0	0	0	1	0	0
UOR652	-2.5285	37.1155	0	0	0	1	0	0
UOR676	-2.84313	37.3724	0	0	0	1	0	0
UOR720	-2.91927	37.7238	0	0	0	1	0	0
UOR84	-3.40159	36.9498	0	0	0	1	0	0
UOR87	-2.80921	37.3073	0	0	0	1	0	0
UOR572	-3.19491	37.3595	0	1	1	0	0	0
UOR134	-3.57589	38.3312	0	1	1	0	0	0
UOR144	-6.37502	38.0381	1	0	1	0	0	0
UOR161	-2.62807	38.2384	0	0	1	0	0	0
UOR103	-5.18001	36.4913	0	0	1	0	0	0
UOR85	-2.90963	37.3064	0	1	1	0	0	0
UOR394	-5.15359	36.4781	0	0	1	0	0	0
UOR300	-5.55228	36.5054	1	0	1	0	0	0
UOR119	-6.75983	37.6523	0	0	1	0	0	0
UOR133	-3.4071	38.3737	0	0	1	0	0	0
UOR177	-2.97581	37.838	0	0	1	0	0	0
UOR205	-7.00003	38.0065	0	0	1	0	0	0
UOR236	-6.6889	37.4585	0	0	1	0	0	0
UOR266	-5.47911	36.5435	0	0	1	0	0	0
UOR344	-5.71811	37.9282	0	0	1	0	0	0
UOR345	-5.69518	37.9347	0	0	1	0	0	0
UOR391	-5.04883	36.6864	0	0	1	0	0	0
UOR478	-3.47275	36.8719	0	0	1	0	0	0
UOR479	-3.50498	36.9315	0	0	1	0	0	0
UOR72	-5.06264	37.951	0	0	1	0	0	0
UOR80	-3.06085	37.0307	0	0	1	0	0	0
UOR95	-4.73373	38.1364	0	0	1	0	0	0
UOR486	-3.36836	36.91	0	1	0	0	0	0
UOR132	-3.47639	38.3913	1	1	0	0	0	0
UOR67	-2.58047	38.3754	0	1	0	0	0	0
UOR733	-2.58067	38.4624	1	1	0	0	0	0
UOR109	-5.56465	36.6408	0	1	0	0	0	0
UOR123	-5.54616	37.9284	0	1	0	0	0	0
UOR149	-6.71956	37.907	0	1	0	0	0	0
UOR253	-5.50656	36.5524	0	1	0	0	0	0
UOR258	-5.4933	36.4663	0	1	0	0	0	0
UOR276	-5.47052	36.7645	0	1	0	0	0	0
UOR408	-4.26572	37.0859	0	1	0	0	0	0
UOR511	-3.3218	37.3719	0	1	0	0	0	0
UOR569	-3.18488	37.1383	0	1	0	0	0	0
UOR617	-3.72407	38.345	0	1	0	0	0	0
UOR74	-3.30138	37.2431	0	1	0	0	0	0
UOR82	-3.36312	36.9476	0	1	0	0	0	0
UOR92	-2.74885	37.8911	0	1	0	0	0	0
UOR94	-5.05629	37.919	0	1	0	0	0	0
UOR299	-5.59026	36.5232	1	0	0	0	0	0
UOR113	-5.57982	36.1587	1	0	0	0	0	0
UOR141	-6.40778	38.0453	1	0	0	0	0	0
UOR261	-5.60343	36.5358	1	0	0	0	0	0
UOR115	-5.50783	36.2907	1	0	0	0	0	0
UOR147	-6.51445	37.8789	1	0	0	0	0	0
UOR108	-5.56752	36.5565	1	0	0	0	0	0
UOR111	-5.58022	36.5898	1	0	0	0	0	0
UOR151	-6.88083	37.9967	1	0	0	0	0	0
UOR153	-6.70375	37.8644	1	0	0	0	0	0
UOR165	-2.93888	37.9007	1	0	0	0	0	0
UOR20	-5.49541	36.2983	1	0	0	0	0	0
UOR22	-5.53538	36.3101	1	0	0	0	0	0
UOR23	-5.52829	36.2888	1	0	0	0	0	0
UOR255	-5.62118	36.5365	1	0	0	0	0	0
UOR583	-3.53828	37.1591	0	0	0	0	0	0
UOR1	-5.44181	36.3221	0	0	0	0	0	0
UOR10	-5.50438	36.296	0	0	0	0	0	0
UOR101	-5.1463	36.6124	0	0	0	0	0	0
UOR102	-5.25836	36.5489	0	0	0	0	0	0
UOR104	-5.28847	36.7577	0	0	0	0	0	0
UOR105	-5.29393	36.7522	0	0	0	0	0	0
UOR107	-5.37439	36.5944	0	0	0	0	0	0
UOR11	-5.50796	36.2773	0	0	0	0	0	0
UOR114	-5.43349	36.2884	0	0	0	0	0	0
UOR116	-5.49856	36.3441	0	0	0	0	0	0
UOR117	-5.62418	36.3455	0	0	0	0	0	0
UOR118	-6.38095	37.239	0	0	0	0	0	0
UOR12	-5.52203	36.3304	0	0	0	0	0	0
UOR13	-5.51904	36.3132	0	0	0	0	0	0
UOR131	-3.81193	36.9243	0	0	0	0	0	0
UOR14	-5.49528	36.2842	0	0	0	0	0	0
UOR142	-6.64248	37.9213	0	0	0	0	0	0
UOR143	-6.74768	37.9904	0	0	0	0	0	0
UOR146	-6.632	37.879	0	0	0	0	0	0
UOR148	-6.57624	37.9064	0	0	0	0	0	0
UOR15	-5.52487	36.3176	0	0	0	0	0	0
UOR152	-6.64154	37.9056	0	0	0	0	0	0
UOR157	-6.62424	37.9504	0	0	0	0	0	0
UOR16	-5.53229	36.2946	0	0	0	0	0	0
UOR17	-5.51655	36.2807	0	0	0	0	0	0
UOR179	-2.59097	38.3034	0	0	0	0	0	0
UOR18	-5.49197	36.291	0	0	0	0	0	0
UOR19	-5.50833	36.3018	0	0	0	0	0	0
UOR2	-5.44117	36.314	0	0	0	0	0	0
UOR209	-6.36905	36.8369	0	0	0	0	0	0
UOR21	-5.51144	36.2946	0	0	0	0	0	0
UOR211	-6.38523	36.8544	0	0	0	0	0	0
UOR24	-5.49694	36.2658	0	0	0	0	0	0
UOR25	-5.49759	36.2764	0	0	0	0	0	0
UOR252	-5.54658	36.5612	0	0	0	0	0	0
UOR257	-5.64837	36.5212	0	0	0	0	0	0
UOR26	-5.51925	36.3064	0	0	0	0	0	0
UOR260	-5.62477	36.5566	0	0	0	0	0	0
UOR27	-5.49528	36.2936	0	0	0	0	0	0
UOR28	-5.50998	36.3104	0	0	0	0	0	0
UOR29	-5.50067	36.3226	0	0	0	0	0	0
UOR3	-5.4376	36.3088	0	0	0	0	0	0
UOR30	-5.49629	36.3166	0	0	0	0	0	0
UOR31	-5.50607	36.3315	0	0	0	0	0	0
UOR32	-5.51231	36.3244	0	0	0	0	0	0
UOR33	-5.44575	36.3099	0	0	0	0	0	0
UOR37	-5.98978	36.5874	0	0	0	0	0	0
UOR39	-6.07925	36.5384	0	0	0	0	0	0
UOR4	-5.44685	36.3208	0	0	0	0	0	0
UOR41	-5.99824	36.5748	0	0	0	0	0	0
UOR42	-5.7764	36.4035	0	0	0	0	0	0
UOR45	-5.81437	36.1461	0	0	0	0	0	0
UOR46	-5.65988	36.1656	0	0	0	0	0	0
UOR5	-5.44554	36.3329	0	0	0	0	0	0
UOR50	-5.76145	36.4282	0	0	0	0	0	0
UOR52	-5.6567	36.0803	0	0	0	0	0	0
UOR6	-5.43151	36.3188	0	0	0	0	0	0
UOR7	-5.50143	36.2802	0	0	0	0	0	0
UOR8	-5.52664	36.3002	0	0	0	0	0	0
UOR9	-5.50052	36.3066	0	0	0	0	0	0
UOR97	-4.96169	36.773	0	0	0	0	0	0
UOR99	-5.1533	36.6198	0	0	0	0	0	0
